# Supplementary material for: Genome sequencing and comparative genomic analysis of highly and weakly aggressive strains of Sclerotium rolfsii, the causal agent of peanut stem rot
Source: BMC Genomics. 2021 Apr 16;22:276. doi: 10.1186/s12864-021-07534-0 (PMC8052761; doi:10.1186/s12864-021-07534-0)
Supplement: Supplementary file 8 — Additional file 8: Table S1. List of ncRNAs in genomes of S. rolfsii GP3 and ZY [file 12864_2021_7534_MOESM8_ESM.xlsx]

## Sheet: Sheet1
Table S1: List of different types of ncRNA in S.rolfsii GP3 and ZY
Type	Copy Number		Total Length (bp)		Percentage in genome (%)
	GP3	ZY	GP3	ZY	GP3	ZY
tRNA	356	415	31216	35588	0.03171	0.03609
rRNA	48	55	67881	71625	0.06895	0.07263
18S	8	11	14472	19675	0.0147	0.01995
28S	12	13	49858	47978	0.05064	0.04865
5.8S	9	11	1386	1694	0.00141	0.00172
5S	19	20	2165	2278	0.0022	0.00231
snRNA	32	32	3883	3862	0.00394	0.00392
CD-box	18	18	1618	1619	0.00164	0.00164
splicing	14	14	2265	2243	0.0023	0.00228
