# Supplementary material for: Genome sequencing and comparative genomic analysis of highly and weakly aggressive strains of Sclerotium rolfsii, the causal agent of peanut stem rot
Source: BMC Genomics. 2021 Apr 16;22:276. doi: 10.1186/s12864-021-07534-0 (PMC8052761; doi:10.1186/s12864-021-07534-0)
Supplement: Supplementary file 9 — Additional file 9: Table S2. Comparison of gene families of GP3, ZY, and other species in Agaricomycetes [file 12864_2021_7534_MOESM9_ESM.xlsx]

## Sheet: Sheet1
Table S2: Comparison of gene families in the species of Agaricomycetes
Species	Gene number	Gene number in families	Unclustered gene number	Family number	Unique Family number	Average gene number per family
Sclerotium rolfsii GP3	17097	16265	832	8358	62	1.95
Sclerotium rolfsii ZY	16743	15865	878	8279	19	1.92
Armillaria gallica	25495	20156	5339	9447	1540	2.13
Auricularia subgalbra	23289	18820	4469	9920	1225	1.9
Exidia glandulosa	26256	20814	5442	10712	1757	1.94
Galerina marginata	21251	16286	4965	9690	941	1.68
Gymnopus luxurians	21917	17673	4244	9074	1197	1.95
Hydnomerulius pinast	13046	11073	1973	7874	451	1.41
Psilocybe cyanescens	15917	12596	3321	8464	514	1.49
Scleroderma ditrinum	20709	14658	6051	7547	781	1.94
Piloderma croceum	21145	14236	6909	8600	863	1.66
