# Supplementary material for: Genome sequencing and comparative genomic analysis of highly and weakly aggressive strains of Sclerotium rolfsii, the causal agent of peanut stem rot
Source: BMC Genomics. 2021 Apr 16;22:276. doi: 10.1186/s12864-021-07534-0 (PMC8052761; doi:10.1186/s12864-021-07534-0)
Supplement: Supplementary file 10 — Additional file 10: Table S3. Identification of repetitive elements of S. rolfsii GP3 and ZY by five programs [file 12864_2021_7534_MOESM10_ESM.xlsx]

## Sheet: sheet1
Table S3: Identification of repeat elments of S.rolfsii GP3 and ZY by five programs
Program	Number of Elements		Length Occupied (bp)		Percentage of Genome(%)
	GP3	ZY	GP3	ZY	GP3	ZY
RepeatMasker	3302	3361	2030018	2014048	2.88	2.85
RepeatProteinMask	7156	7310	3780017	3711630	5.36	5.26
TRF	5978	5983	409481	409506	0.58	0.58
RepeatModeler	14984	14879	7223359	7705085	10.24	10.91
LTRfinder	822	828	4900374	4735058	6.95	6.71
Total	32242	32361	10397527	10351355	14.75	14.66
