# Supplementary material for: Genome sequencing and comparative genomic analysis of highly and weakly aggressive strains of Sclerotium rolfsii, the causal agent of peanut stem rot
Source: BMC Genomics. 2021 Apr 16;22:276. doi: 10.1186/s12864-021-07534-0 (PMC8052761; doi:10.1186/s12864-021-07534-0)
Supplement: Supplementary file 11 — Additional file 11: Table S4. List of repetitive elements of each category in the genomes of S. rolfsii GP3, ZY, and MR10 [file 12864_2021_7534_MOESM11_ESM.xlsx]

## Sheet: Sheet1
Table S3: List of repetitive elements content of S.rolfsii GP3, ZY and MR10
Repetitive elments type			S.rolfsii GP3 (China)			S.rolfsii ZY (China)			S.rolfsii MR10 (India)
			Number of elements	bp included	Percentage in genome	Number of elements	bp included	Percentage in genome	Number of elements	Percentage in genome
Retroelements	SINE		36	8887 bp	0.01 %	79	38569 bp	0.05 %	0	0
	LINEs		482	296214 bp	0.42 %	497	256323 bp	0.36 %	145	0.0003
		RTE-BovB	29	18288 bp	0.03 %	1	501bp	0	0	0
		R1	77	27782 bp	0.04 %	352	104040 bp	0.15 %	0	0
		Tad1	334	210883 bp	0.30 %	101	84091 bp	0.0012	0	0
		Penelope	25	39041 bp	0.06 %	33	67382 bp	0.001	14	0.0002
		L1	4	4473 bp	0.01 %	3	4344 bp	0.0001	0	0
	LTR elements		2946	6947737 bp	0.0985	3764	7330927 bp	10.38 %	2696	0.0251
		non	436	4905664 bp	0.0696	430	4714870 bp	6.68 %	N/A	N/A
		Copia	587	511569 bp	0.73 %	965	765874 bp	1.08 %	469	0.0033
		Gypsy	1855	1558140 bp	2.21 %	2302	1946742 bp	2.76 %	2225	0.0218
		ERV1	18	14573 bp	0.02 %	23	17724 bp	0.0003	N/A	N/A
		Pao	22	4548 bp	0.01 %	22	4575 bp	0.01 %	N/A	N/A
DNA transposons			334	175721 bp	0.25 %	507	175481 bp	0.25 %	305	0.0016
	MULE-MuDR		10	13537 bp	0.02 %	22	4675 bp	0.01 %	N/A	N/A
	TcMar-Tc1		209	134764 bp	0.0019	100	85268 bp	0.12 %	N/A	N/A
	TcMar-Tigge		3	4710 bp	0.01 %	3	4710 bp	0.0001	N/A	N/A
	CMC-EnSpm		38	8523 bp	0.01 %	84	17871 bp	0.03 %	N/A	N/A
Satellites			2	176 bp	0	1	160 bp	0.00 %	3	0
Simple repeats			3838	756031 bp	0.0107	3943	659232 bp	0.93 %	16797	0.0085
unclassified			7134	2288324 bp	0.0325	6425	1977253 bp	2.80 %	15	0
SnRNA			32	3883 bp	0	32	3862 bp	0	39	0.0002
Low complexity			6	1220 bp	0.00 %	8	1483 bp	0.00 %	2444	0.0016
Total					0.1477			0.1466	N/A	0.0373
