# Supplementary material for: Genome sequencing and comparative genomic analysis of highly and weakly aggressive strains of Sclerotium rolfsii, the causal agent of peanut stem rot
Source: BMC Genomics. 2021 Apr 16;22:276. doi: 10.1186/s12864-021-07534-0 (PMC8052761; doi:10.1186/s12864-021-07534-0)
Supplement: Supplementary file 12 — Additional file 12: Table S5. Unique Pathogen Host Interaction (PHI) genes in the genome of S. rolfsii GP3 and ZY [file 12864_2021_7534_MOESM12_ESM.xlsx]

## Sheet: Sheet1
Table S5: List of unique PHI genes of S.rolfsii GP3 and ZY
phi_id	function	Copy number in GP3	Copy number in ZY
PHI:284	NA	0	1
PHI:2598	effector (plant avirulence determinant)	0	1
PHI:325	effector (plant avirulence determinant)	0	1
PHI:2597	increased virulence (hypervirulence)	0	1
PHI:3280	lethal	0	1
PHI:2055	loss of pathogenicity	0	1
PHI:872	reduced virulence	0	1
PHI:2173	reduced virulence	0	1
PHI:2564	reduced virulence	0	1
PHI:3467	reduced virulence	0	1
PHI:246	reduced virulence	0	1
PHI:2914	reduced virulence	0	1
PHI:645	reduced virulence	0	1
PHI:2676	reduced virulence	0	2
PHI:62	reduced virulence	0	1
PHI:2186	reduced virulence	0	1
PHI:2994	reduced virulence	0	2
PHI:876	reduced virulence	0	1
PHI:67	reduced virulence	0	1
PHI:1670	unaffected pathogenicity	0	2
PHI:391	unaffected pathogenicity	0	2
PHI:2341	unaffected pathogenicity	0	2
PHI:1753	unaffected pathogenicity	0	1
PHI:1466	unaffected pathogenicity	0	1
PHI:1818	unaffected pathogenicity	0	1
PHI:1519	unaffected pathogenicity	0	1
PHI:1883	unaffected pathogenicity	0	1
PHI:3383	unaffected pathogenicity	0	2
PHI:1959	unaffected pathogenicity	0	2
PHI:1800	unaffected pathogenicity	0	1
PHI:1380	unaffected pathogenicity	0	1
PHI:1668	unaffected pathogenicity	0	1
PHI:1734	unaffected pathogenicity	0	1
PHI:2908	unaffected pathogenicity	0	2
PHI:2603	unaffected pathogenicity	0	2
PHI:2191	unaffected pathogenicity	0	1
PHI:578	enhanced antagonism	1	0
PHI:409	increased virulence (hypervirulence)	2	0
PHI:332	loss of pathogenicity	1	0
PHI:2016	loss of pathogenicity	2	0
PHI:121	loss of pathogenicity	1	0
PHI:231	loss of pathogenicity	1	0
PHI:1061	loss of pathogenicity	2	0
PHI:523	loss of pathogenicity	1	0
PHI:22	loss of pathogenicity	1	0
PHI:160	loss of pathogenicity	1	0
PHI:2397	loss of pathogenicity	1	0
PHI:2858	loss of pathogenicity	1	0
PHI:204	loss of pathogenicity	1	0
PHI:362	loss of pathogenicity	1	0
PHI:2059	reduced virulence	2	0
PHI:2636	reduced virulence	2	0
PHI:209	reduced virulence	1	0
PHI:1606	reduced virulence	1	0
PHI:442	reduced virulence	4	0
PHI:3023	reduced virulence	1	0
PHI:3243	reduced virulence	1	0
PHI:141	reduced virulence	1	0
PHI:2381	reduced virulence	1	0
PHI:208	reduced virulence	2	0
PHI:2290	reduced virulence	1	0
PHI:2310	reduced virulence	2	0
PHI:219	reduced virulence	1	0
PHI:1192	reduced virulence	1	0
PHI:81	reduced virulence	1	0
PHI:277	reduced virulence	1	0
PHI:805	reduced virulence	1	0
PHI:2711	reduced virulence	1	0
PHI:1651	unaffected pathogenicity	1	0
PHI:1563	unaffected pathogenicity	2	0
PHI:1265	unaffected pathogenicity	2	0
PHI:1461	unaffected pathogenicity	1	0
PHI:1867	unaffected pathogenicity	1	0
PHI:857	unaffected pathogenicity	1	0
PHI:1294	unaffected pathogenicity	1	0
PHI:1627	unaffected pathogenicity	1	0
PHI:1378	unaffected pathogenicity	1	0
PHI:1861	unaffected pathogenicity	2	0
PHI:2455	unaffected pathogenicity	1	0
PHI:3237	unaffected pathogenicity	1	0
PHI:3276	unaffected pathogenicity	1	0
Total		58	45
