# Supplementary material for: Genome sequencing and comparative genomic analysis of highly and weakly aggressive strains of Sclerotium rolfsii, the causal agent of peanut stem rot
Source: BMC Genomics. 2021 Apr 16;22:276. doi: 10.1186/s12864-021-07534-0 (PMC8052761; doi:10.1186/s12864-021-07534-0)
Supplement: Supplementary file 14 — Additional file 14: Table S7. Comparison of CAZymes involved in hemicellulose degradation in the gnomes of plant pathogens. The values reflect the total numbers in each family of CAZymes. [file 12864_2021_7534_MOESM14_ESM.xlsx]

## Sheet: Sheet1
Table S7: Comparison of CAZymes involved in hemicellulose degradation in the genomes of plant pathogens
	Pathogen	GH10	GH11	GH27	GH29	GH35	GH36	GH43	GH51	GH53	GH54	GH62	GH67	GH93	GH115	Total
Necrotrophic pathogen	S.rolfsii GP	13	0	1	0	14	0	14	13	6	0	0	0	0	2	63
	S.rolfsii ZY	13	0	1	0	12	0	14	14	6	0	0	0	0	2	62
	S.rolfsii MR10	14	0	1	0	10	0	13	14	5	0	0	0	0	2	59
	A.niger CBS513.88	1	4	3	1	5	1	10	1	2	1	1	1	0	0	31
	B.cinerea DW1	0	3	4	0	4	0	8	2	2	1	1	0	1	1	27
	P. digitatum Pd1	1	1	0	0	4	1	3	1	1	1	0	1	2	0	16
	S.scleorotium 1980	2	3	2	0	4	0	5	2	2	1	0	0	1	1	23
	R.solani AG-1	3	0	1	1	3	0	7	1	0	0	0	0	0	1	17
	V.dahliae Vdls.17	4	5	4	0	4	0	20	2	1	1	0	1	1	3	46
Hemisbiotrophic pathogen	C. higginsianum	8	3	2	1	4	1	1	2	2	0	1	1	2	3	31
	F.graminearum	5	2	1	1	3	2	18	2	1	1	1	1	2	2	42
	M.oryzae 70-15	6	5	2	4	0	0	17	3	1	1	4	1	1	3	48
Biotrophic pathogen	P.granimis	5	0	1	0	1	0	2	0	0	0	0	0	0	0	9
	P.effusa	1	0	0	0	1	0	1	0	0	1	0	0	0	0	4
	U.maydis 521	2	1	1	0	1	0	4	2	0	0	1	0	0	1	13
