# Supplementary material for: Genome sequencing and comparative genomic analysis of highly and weakly aggressive strains of Sclerotium rolfsii, the causal agent of peanut stem rot
Source: BMC Genomics. 2021 Apr 16;22:276. doi: 10.1186/s12864-021-07534-0 (PMC8052761; doi:10.1186/s12864-021-07534-0)
Supplement: Supplementary file 15 — Additional file 15: Table S8. Comparison of CAZymes involved in pectin degradation in the genomes of plant pathogens. The values reflect the total numbers in each family of CAZymes. [file 12864_2021_7534_MOESM15_ESM.xlsx]

## Sheet: Sheet1
Table S8: Comparison of CAZymes involved in pectin degradation in the genomes of plant pathogens
Life style	Pathogen	GH2	GH28	GH35	GH51	GH53	GH78	GH93	GH105	PL1	PL3	PL4	PL9	CE1	CE8	CE12	Total
Necrotroph	S.rolfsii GP	4	62	14	13	6	14	0	6	4	0	3	0	17	16	6	165
	S.rolfsii ZY	4	62	12	14	6	14	0	6	4	0	3	0	15	16	4	160
	S.rolfsii MR10	3	64	10	14	5	15	0	6	4	0	3	0	16	16	5	161
	A.niger CBS513.88	6	20	5	1	2	7	0	2	6	0	2	0	10	3	3	68
	B.cinerea DW1	2	18	4	2	2	8	1	2	7	2	0	0	15	5	5	74
	P. digitatum Pd1	3	8	4	1	1	4	2	1	3	1	2	0	8	3	3	45
	S.scleorotium 1980	1	15	4	2	2	4	1	1	4	0	0	0	11	5	4	55
	R.solani AG-1	2	5	3	1	0	0	0	5	9	2	4	0	4	7	3	45
	V.dahliae Vdls.17	5	12	4	2	1	6	1	4	16	11	3	3	13	8	4	95
Hemisbiotroph	C. higginsianum	7	15	4	2	2	10	2	6	18	16	7	4	17	10	5	126
	F.graminearum	9	6	3	2	1	7	2	3	9	7	3	1	17	6	5	82
	M.oryzae 70-15	8	3	0	3	1	3	1	3	2	1	1	0	25	1	3	56
Biotroph	P.granimis	5	1	1	0	0	0	0	2	2	0	0	0	5	7	1	24
	P.effusa	0	4	1	0	0	0	0	1	0	1	0	0	9	3	1	21
	U.maydis 521	1	1	1	2	0	0	0	2	1	0	0	0	11	1	0	20
