# Supplementary material for: Genome sequencing and comparative genomic analysis of highly and weakly aggressive strains of Sclerotium rolfsii, the causal agent of peanut stem rot
Source: BMC Genomics. 2021 Apr 16;22:276. doi: 10.1186/s12864-021-07534-0 (PMC8052761; doi:10.1186/s12864-021-07534-0)
Supplement: Supplementary file 16 — Additional file 16: Table S9. List of secreted CAZymes in the genome of S. rolfsii GP3 and ZY [file 12864_2021_7534_MOESM16_ESM.xlsx]

## Sheet: Sheet1
Table S9: List of secreted CAZymes of GP3 and ZY
GP3		ZY
CAZyme Family	Copy number	CAZyme Family of	Copy number
glycoside hydrolase family 18	4	glycoside hydrolase family 28	16
glycoside hydrolase family 5	3	glycoside hydrolase	8
glycoside hydrolase family 43	2	glycoside hydrolase family 51	7
glycoside hydrolase family 95	2	glycoside hydrolase family 5	7
glycoside hydrolase family 79	1	glycoside hydrolase family 3	6
glycoside hydrolase family 76	1	glycoside hydrolase family 12	5
glycosyltransferase family 4	1	glycoside hydrolase family 55	4
glycoside hydrolase family 16	1	glycoside hydrolase family 18	4
glycoside hydrolase family 20	1	glycoside hydrolase family 35	4
glycoside hydrolase family 12	1	glycoside hydrolase family 43	4
glycoside hydrolase family 53	1	glycoside hydrolase family 10	4
glycoside hydrolase family 25	1	glycoside hydrolase family 61	4
glycoside hydrolase family 92	1	glycoside hydrolase family 79	3
glycoside hydrolase family 61	1	glycoside hydrolase family 16	3
glycoside hydrolase family 28	1	glycoside hydrolase family 31	3
carbohydrate esterase family 16	4	glycoside hydrolase family 78	3
carbohydrate-binding module family 1	1	glycoside hydrolase family 105	2
carbohydrate-binding module family 48	1	glycoside hydrolase family 95	2
carbohydrate esterase family 1	1	glycoside hydrolase family 81	2
carbohydrate esterase family 4	1	glycoside hydrolase family 6	2
Total	30	glycoside hydrolase family 25	2
		glycoside hydrolase family 27	2
		glycoside hydrolase family 17	2
		glycoside hydrolase family 13	1
		glycoside hydrolase family 88	1
		glycoside hydrolase family 32	1
		glycoside hydrolase family 20	1
		glycoside hydrolase family 45	1
		glycoside hydrolase family 53	1
		glycoside hydrolase family 76	1
		glycoside hydrolase family 2	1
		glycoside hydrolase family 30	1
		glycoside hydrolase family 13	1
		glycoside hydrolase family 115	1
		glycoside hydrolase family 47	1
		glycoside hydrolase family 15	1
		glycoside hydrolase family 92	1
		carbohydrate esterase family 16	11
		carbohydrate esterase family 8	5
		carbohydrate esterase family 4	2
		carbohydrate esterase family 1	2
		carbohydrate-binding module family 50	5
		carbohydrate-binding module family 32	4
		carbohydrate-binding module family 20	3
		carbohydrate-binding module family 1	3
		polysaccharide lyase family 14	2
		polysaccharide lyase family 1	1
		Total	151
