# Supplementary material for: Genome sequencing and comparative genomic analysis of highly and weakly aggressive strains of Sclerotium rolfsii, the causal agent of peanut stem rot
Source: BMC Genomics. 2021 Apr 16;22:276. doi: 10.1186/s12864-021-07534-0 (PMC8052761; doi:10.1186/s12864-021-07534-0)
Supplement: Supplementary file 17 — Additional file 17: Table S10. Overlapping of putative effectors with PHI and CAZymes genes [file 12864_2021_7534_MOESM17_ESM.xlsx]

## Sheet: Sheet1
Table S10 Overlapping of putative effectors with PHI and CAZymes candidate genes
Strain	GP3	ZY
Effector	0	2
Reduced virulence	4	2
Unaffected pathogenicity	5	5
Loss of pathogenicity	2	0
GH	1	5
CBM	0	1
